# Supplementary material for: Nasal Reconstruction in Granulomatosis with Polyangiitis: A Two Decade Review
Source: Facial Plast Surg Aesthet Med. 2023 Jan 18;25(1):61–7. doi: 10.1089/fpsam.2021.0348 (PMC9885542; doi:10.1089/fpsam.2021.0348)
Supplement: Supplemental data [file Suppl_FigS2.zip]

Archive with 13 entries (13 files):
- SuppFig2a.tif
- SuppFig2b.tif
- SuppFig2c.tif
- SuppFigure2d.tif
- SuppFigure2e.tif
- SuppFigure2f.tif
- SuppFigure2g.tif
- SuppFigure2h.tif
- SuppFigure2i.tif
- SuppFigure2j.tif
- SuppFigure2k.tif
- SuppFigure2L.tif
- SuppFigure2m.tif
