# Supplementary material for: Nasal Reconstruction in Granulomatosis with Polyangiitis: A Two Decade Review
Source: Facial Plast Surg Aesthet Med. 2023 Jan 18;25(1):61–7. doi: 10.1089/fpsam.2021.0348 (PMC9885542; doi:10.1089/fpsam.2021.0348)
Supplement: Supplemental data [file Suppl_FigS3.zip]

Archive with 13 entries (13 files):
- SuppFigure3g.tif
- SuppFigure3h.tif
- SuppFigure3i.tif
- SuppFigure3j.tif
- SuppFigure3k.tif
- SuppFigure3L.tif
- SuppFigure3m.tif
- SuppFigure3a.tif
- SuppFigure3b.tif
- SuppFigure3c.tif
- SuppFigure3d.tif
- SuppFigure3e.tif
- SuppFigure3f.tif
